# Supplementary material for: The Development and Preparation of Novel Gel Emulsion Systems Based on a Cholesterol Star-Shaped Derivative
Source: Molecules. 2025 Feb 8;30(4):787. doi: 10.3390/molecules30040787 (PMC11857901; doi:10.3390/molecules30040787)
Supplement: Supplementary file 1 [file molecules-30-00787-s001.zip]

Archive with 1 entries (1 files):
- molecules-3444790-supplementary.pdf
